# Supplementary material for: Species Delimitation, Phylogenetic Relationships, and Temporal Divergence Model in the Genus Aeromonas
Source: Front Microbiol. 2018 Apr 20;9:770. doi: 10.3389/fmicb.2018.00770 (PMC5920023; doi:10.3389/fmicb.2018.00770)
Supplement: Supplementary file 2 [file Table_2.XLSX]

## Sheet: Sheet1
Table S2. NbClust analysis.
Strain	Species	Cluster
A. bestiarum AE147	A. bestiarum	1
A. bestiarum CECT 5741	A. bestiarum	1
A. bestiarum CECT 5742	A. bestiarum	1
A. bestiarum LMG 13667	A. bestiarum	1
A. bestiarum CECT 4227T	A. bestiarum	1
A. bestiarum LMG 13663	A. bestiarum	1
A. bestiarum 559A	A. bestiarum	1
A. bestiarum 112A	A. bestiarum	1
A. bestiarum HE73	A. bestiarum	1
A. piscicola HE22	A. piscicola	1
A. piscicola R4	A. piscicola	1
A. piscicola AE203	A. piscicola	1
A. piscicola AE258	A. piscicola	1
A. piscicola R9	A. piscicola	1
A. piscicola LMG 13445	A. piscicola	1
A. piscicola S1.2T	A. piscicola	1
A. popofii LMG 17545	A. popofii	2
A. popofii LMG 17546	A. popofii	2
A. popofii LMG 17547	A. popofii	2
A. popofii LMG 17543	A. popofii	2
A. popofii CECT 5244	A. popofii	2
A. popofii LMG 17541T	A. popofii	2
A. popofii CECT 5250	A. popofii	2
A. popofii LMG 17542	A. popofii	2
A. popofii LMG 17544	A. popofii	2
A. salmonicida AE169	A. salmonicida	3
A. salmonicida LMG 3756	A. salmonicida	3
A. salmonicida 1062548	A. salmonicida	3
A. salmonicida CECT 5223	A. salmonicida	3
A. salmonicida CIP 57.50	A. salmonicida	3
A. salmonicida LMG 14900	A. salmonicida	3
A. salmonicida CECT 894T	A. salmonicida	3
A. salmonicida CIP 103210	A. salmonicida	3
A. salmonicida 818E	A. salmonicida	3
A. salmonicida CECT 5219	A. salmonicida	3
A. salmonicida CECT 5209	A. salmonicida	3
A. salmonicida CECT 5752	A. salmonicida	3
A. hydrophila CIP 107985	A. hydrophila	4
A. hydrophila LMG 21105	A. hydrophila	4
A. hydrophila JCM 3967	A. hydrophila	4
A. hydrophila AE210	A. hydrophila	4
A. hydrophila AE53	A. hydrophila	4
A. hydrophila AE180	A. hydrophila	4
A. hydrophila LMG 13658	A. hydrophila	4
A. hydrophila 1054148	A. hydrophila	4
A. hydrophila CECT 839T	A. hydrophila	4
A. dhakensis LMG 19559	A. dhakensis	5
A. dhakensis MDC 573	A. dhakensis	5
A. dhakensis LMG 3769	A. dhakensis	5
A. dhakensis MDC 317	A. dhakensis	5
A. dhakensis MDC 47	A. dhakensis	5
A. dhakensis LMG 19558	A. dhakensis	5
A. dhakensis CECT 5744T	A. dhakensis	5
A. dhakensis MDC 310	A. dhakensis	5
A. media 105A	A. media	6
A. media LMG 13459	A. media	6
A. media 709OP	A. media	6
A. media CECT 4232T	A. media	6
A. media CECT 4234	A. media	6
A. encheleia CECT 4985	A. encheleia	7
A. encheleia CECT 4342T	A. encheleia	7
A. encheleia CECT 4826	A. encheleia	7
A. encheleia CECT 4856	A. encheleia	7
A. encheleia CECT 5025	A. encheleia	7
A. encheleia CECT 4253	A. encheleia	7
A. encheleia CECT 4986	A. encheleia	7
A. tecta MDC 91T	A. tecta	8
A. tecta MDC 92	A. tecta	8
A. tecta MDC 93	A. tecta	8
A. tecta MDC 94	A. tecta	8
A. aquatica AE235T	A. aquatica	9
A. eucrenophila CECT 4855	A. eucrenophila	9
A. eucrenophila CECT 4854	A. eucrenophila	9
A. eucrenophila CECT 4224T	A. eucrenophila	9
A. eucrenophila CECT 4827	A. eucrenophila	9
A. sanarellii A267T	A. sanarellii	10
A. taiwanensis A250T	A. taiwanensis	11
A. caviae 1054090	A. caviae	12
A. caviae CECT 4221	A. caviae	12
A. caviae CECT 4226	A. caviae	12
A. caviae CECT 5237	A. caviae	12
A. caviae CECT 5208	A. caviae	12
A. caviae 1061955	A. caviae	12
A. caviae 106409	A. caviae	12
A. caviae CECT 5241	A. caviae	12
A. caviae 1073261	A. caviae	12
A. caviae CECT 838T	A. caviae	12
A. molluscorum 848TT	A. molluscorum	13
A. molluscorum 869N	A. molluscorum	13
A. molluscorum 431E	A. molluscorum	13
A. molluscorum 849T	A. molluscorum	13
A. molluscorum 93M	A. molluscorum	13
A. rivuli CECT 7518T	A. rivuli	14
A. rivuli CECT 7519	A. rivuli	14
A. bivalvium 665N	A. bivalvium	15
A. bivalvium 868ET	A. bivalvium	15
A. bivalvium CECT 5210	A. bivalvium	15
A. cavernicola CECT 7862T	A. cavernicola	16
A. enteropelogenes CECT 4936	A. enteropelogenes	17
A. enteropelogenes CECT 4255	A. enteropelogenes	17
A. enteropelogenes CECT 4487T	A. enteropelogenes	17
A. enteropelogenes CECT 4935	A. enteropelogenes	17
A. enteropelogenes CECT 4937	A. enteropelogenes	17
A. lacus AE122T	A. lacus	18
A. jandaei CECT 4813	A. jandaei	18
A. jandaei CECT 4228T	A. jandaei	18
A. jandaei CECT 4901	A. jandaei	18
A. jandaei CECT 4814	A. jandaei	18
A. jandaei CECT 4815	A. jandaei	18
A. fluvialis 717T	A. fluvialis	19
A. finlandiensis 4287DT	A. finlandiensis	20
A. allosaccharophila CECT 4912	A. allosaccharophila	20
A. allosaccharophila CECT 4199T	A. allosaccharophila	20
A. allosaccharophila CECT 4200	A. allosaccharophila	20
A. allosaccharophila CECT 4220	A. allosaccharophila	20
A. allosaccharophila CECT 4911	A. allosaccharophila	20
A. sobria CECT 4821	A. sobria	21
A. sobria CECT 4245T	A. sobria	21
A. sobria CECT 4816	A. sobria	21
A. sobria CECT 4248	A. sobria	21
A. sobria CECT 4830	A. sobria	21
A. australiensis CECT 8023T	A. australiensis	22
A. veronii CIP 107763	A. veronii	22
A. veronii 1072742	A. veronii	22
A. veronii CECT 5207	A. veronii	22
A. veronii CECT 4486	A. veronii	22
A. veronii CECT 7059	A. veronii	22
A. veronii CECT 4246	A. veronii	22
A. veronii CECT 4902	A. veronii	22
A. veronii CECT 4907	A. veronii	22
A. veronii 104714	A. veronii	22
A. veronii CECT 398	A. veronii	22
A. veronii CECT 4257T	A. veronii	22
A. veronii CECT 4258	A. veronii	22
A. veronii CECT 4250	A. veronii	22
A. veronii CECT 4261	A. veronii	22
A. veronii LMG 3767	A. veronii	22
A. veronii SH	A. veronii	22
A. diversa CECT 4254T	A. diversa	23
A. diversa CECT 5178	A. diversa	23
A. schubertii 367A	A. schubertii	24
A. schubertii CECT 4933	A. schubertii	24
A. schubertii CECT 4934	A. schubertii	24
A. schubertii CECT 4241	A. schubertii	24
A. schubertii CIP 103437T	A. schubertii	24
A. simiae CIP 107797	A. simiae	25
A. simiae CIP 107798T	A. simiae	25

## Sheet: Sheet2
Table S2. NbClust analysis.
Cluster	Size	Index average
1	16	0.592257
2	9	0.83031
3	12	0.726331
4	9	0.63914
5	8	0.658555
6	5	0.714054
7	7	0.85849
8	4	0.637754
9	5	0.716551
10	1	0
11	1	0
12	10	0.767659
13	5	0.887626
14	2	0.820812
15	3	0.911285
16	1	0
17	5	0.849929
18	6	0.801977
19	1	0
20	6	0.521288
21	5	0.52513
22	17	0.434898
23	2	0.905205
24	5	0.942636
25	2	0.98794
