# Supplementary material for: Species Delimitation, Phylogenetic Relationships, and Temporal Divergence Model in the Genus Aeromonas
Source: Front Microbiol. 2018 Apr 20;9:770. doi: 10.3389/fmicb.2018.00770 (PMC5920023; doi:10.3389/fmicb.2018.00770)
Supplement: Supplementary file 3 [file Table_3.XLSX]

## Sheet: inter
Table S3. Inter- and intra-specific sequence distances between Aeromonas species.
		INTER-SPECIFIC DISTANCES
		P distance
Species	N	min	max	mean	sd
A. allosaccharophila	5	0.0343608	0.143507	0.0917728	0.0261779
A. aquatica	1	0.0267812	0.146033	0.0925713	0.0214113
A. australiensis	1	0.0293077	0.144517	0.0900206	0.0296507
A. bestiarum	9	0.0121273	0.149065	0.0815658	0.02717
A. bivalvium	3	0.0783224	0.153613	0.110453	0.0124874
A. cavernicola	1	0.114704	0.178878	0.13755	0.0148187
A. caviae	10	0.0555836	0.152602	0.0965783	0.0191928
A. dhakensis	8	0.0378979	0.142496	0.0816437	0.0212541
A. diversa	2	0.0672057	0.173825	0.134911	0.0151708
A. encheleia	7	0.0560889	0.153613	0.0922982	0.0203628
A. enteropelogenes	5	0.0687216	0.146033	0.0992741	0.0155576
A. eucrenophila	4	0.0267812	0.147549	0.0939718	0.0198175
A. finlandiensis	1	0.0343608	0.143507	0.0866046	0.0260252
A. fluvialis	1	0.0444669	0.149065	0.091848	0.025097
A. hydrophila	9	0.0378979	0.141991	0.0845394	0.0200641
A. jandaei	5	0.02476	0.148055	0.0896612	0.0220037
A. lacus	1	0.02476	0.146033	0.0915157	0.023824
A. media	5	0.0560889	0.146033	0.0897081	0.0183641
A. molluscorum	5	0.0510359	0.16574	0.128454	0.0153428
A. piscicola	7	0.0121273	0.150076	0.0801374	0.0280892
A. popoffii	9	0.0358767	0.161193	0.0898476	0.0267894
A. rivuli	2	0.0510359	0.157655	0.117635	0.0182091
A. salmonicida	12	0.0459828	0.158161	0.093397	0.0244215
A. sanarellii	1	0.0550783	0.145528	0.0972298	0.0192031
A. schubertii	5	0.0672057	0.174836	0.138804	0.0120932
A. simiae	2	0.097524	0.178878	0.145648	0.0111614
A. sobria	5	0.042951	0.150076	0.0974635	0.0242
A. taiwanensis	1	0.0550783	0.142496	0.0907128	0.0188405
A. tecta	4	0.0596261	0.156645	0.101795	0.0189104
A. veronii	16	0.0293077	0.148055	0.0953374	0.0240417
N, number of strains
sd, standard deviation
NA, not applicable

## Sheet: intra
Table S3. Inter- and intra-specific sequence distances between Aeromonas species.
		INTRA-SPECIFIC DISTANCES
		P distance
Species	N	min	max	mean	sd
A. allosaccharophila	5	0.000505306	0.0227388	0.016574	0.00608142
A. bestiarum	9	0.0085902	0.02476	0.0167593	0.0054857
A. bivalvium	3	0.00757959	0.0111167	0.00892707	0.00191306
A. caviae	10	0.00101061	0.0293077	0.0160575	0.00632769
A. dhakensis	8	0.0085902	0.0257706	0.017018	0.00355462
A. diversa	2	0.00808489	0.00808489	0.00808489	NA
A. encheleia	7	0.00353714	0.0202122	0.0120792	0.00470479
A. enteropelogenes	5	0.0131379	0.02476	0.0192521	0.00360821
A. eucrenophila	4	0.00353714	0.0202122	0.0130537	0.00585297
A. hydrophila	9	0.0136433	0.029813	0.0202263	0.00384922
A. jandaei	5	0.0126326	0.0171804	0.0156139	0.00143813
A. media	5	0.000505306	0.0419404	0.0252148	0.0142991
A. molluscorum	5	0.00202122	0.0085902	0.00565942	0.00194687
A. piscicola	7	0.00555836	0.0161698	0.0109242	0.0033764
A. popoffii	9	0.000505306	0.0121273	0.00788838	0.00253454
A. rivuli	2	0.00960081	0.00960081	0.00960081	NA
A. salmonicida	12	0.000505306	0.0293077	0.0185432	0.00729999
A. schubertii	5	0.000505306	0.00707428	0.00464881	0.00230701
A. simiae	2	0.00151592	0.00151592	0.00151592	NA
A. sobria	5	0.0192016	0.036382	0.0294088	0.00614177
A. tecta	4	0.0212228	0.0303183	0.0265285	0.00339346
A. veronii	16	0.000505306	0.0373926	0.0275855	0.00525517
N, number of strains
sd, standard deviation
NA, not applicable
Data for each species containing at least two strains
